# Supplementary material for: Quantifying Selective Reporting and the Proteus Phenomenon for Multiple Datasets with Similar Bias
Source: PLoS One. 2011 Mar 29;6(3):e18362. doi: 10.1371/journal.pone.0018362 (PMC3066227; doi:10.1371/journal.pone.0018362)
Supplement: Supporting Information S2 — Uncorrected and corrected estimates for the association strengths and between-study variances for the markers included in our analysis. (CSV) [file pone.0018362.s002.csv]

	SET	CONV	M	MSE	V	VSE	|M|>2*MSE	|V|>2*VSE	PT_M	PT_MSE	PT_V	PT_VSE	|PT_M|>2*PT_MSE	|PT_V|>2*PT_VSE
1	A2M | 5-bp ins/del (rs3832852)	0	-0.0196372518009736	0.0362107214115734	0.00625897553144768	0.0101070168230007	FALSE	FALSE	-0.00195462357864496	0.0302956235150588	-0.000688063670801621	0.00675988911347954	FALSE	FALSE
2	A2M | V1000I (rs669)	0	-0.0269516966179932	0.0443740550083727	0.0215999490730846	0.0142187062860626	FALSE	FALSE	-0.0201245696815314	0.0406127759855982	0.0176101745260158	0.0124799820128086	FALSE	FALSE
3	ABCA1 | rs2230806 (R219K)	0	0.00471972103031485	0.0541187183100078	0.0156799487860257	0.0145127930961479	FALSE	FALSE	0.00970302427567382	0.049237354006841	0.0126028697712104	0.0125762933001526	FALSE	FALSE
4	ABCA1 | rs2230808 (R1587K)	0	0.0945366141495571	0.0493691350192477	0.00642576259203082	0.0136985407650169	FALSE	FALSE	0.0834151496149975	0.0420026504646864	0.00214974953421017	0.00973881686163849	FALSE	FALSE
5	ABCA1 | rs4149313 (I883M)	0	0.0438750637477689	0.0378295947635551	-0.0073145769057315	0.0034877025913436	FALSE	TRUE	0.0413245557515228	0.0354529862575956	-0.00764873946237616	0.00308502803988081	FALSE	TRUE
6	ACE | intron 16 (ins/del)	0	0.0744738804573239	0.0385338899133416	0.0306808405553913	0.0136816692224138	FALSE	TRUE	0.0733590899049566	0.0356093425798853	0.025830317051647	0.0123189094010309	TRUE	TRUE
7	APBB1 | rs1799755	0	-0.0700604196066251	0.117786093360052	0.0405025448459882	0.0450231134200807	FALSE	FALSE	-0.0648293713805791	0.100081086729926	0.0299983231029518	0.0352659929222706	FALSE	FALSE
8	APOC1 | rs11568822 (HpaI_insdel)	0	0.740574405406236	0.110145374493939	0.0992910647236657	0.0564978188039983	TRUE	FALSE	0.717041410375449	0.11270495203591	0.101380395839953	0.0577590435960804	TRUE	FALSE
9	APOE | rs405509 (Th1/E47cs)	0	-0.29302417883488	0.0373902735314629	0.0104879755602026	0.00889765761668254	TRUE	FALSE	-0.28408020351615	0.039077505002167	0.0111714471988872	0.00909498798603181	TRUE	FALSE
10	APOE | rs440446 (+113)	2	0	0	0	0	FALSE	FALSE	0	0	0	0	FALSE	FALSE
11	APOE | rs449647 (-491)	0	-0.301126410696963	0.0628718761826835	0.0845773253448897	0.0361615704463028	TRUE	TRUE	-0.276820356097964	0.0593656654050228	0.0735897678628177	0.0316294832513237	TRUE	TRUE
12	APOE | rs769446 (-427)	0	-0.177841165428282	0.0935763800626193	0.0275879198107304	0.0424141555857165	FALSE	FALSE	-0.164937994305185	0.0832159031129252	0.0172729056901885	0.0332661818014968	FALSE	FALSE
13	BACE1 | rs638405	0	0.00964802236209208	0.0663053485931581	0.0254751932903923	0.0214390179741659	FALSE	FALSE	0.0162243419734043	0.054299883836016	0.0162034593077369	0.0156619602503712	FALSE	FALSE
14	BCHE | rs1803274 (K-variant)	0	0.0916792962768196	0.0640660694484146	0.0660311728797617	0.0323620044758445	FALSE	TRUE	0.0890216016934209	0.0582520901449976	0.0544778798942221	0.0283585396945518	FALSE	FALSE
15	BDNF | C270T	0	0.081670483637105	0.15039291345526	0.223408043158824	0.129895500804879	FALSE	FALSE	0.0797006277143097	0.140379637592554	0.199846162753708	0.119497332043868	FALSE	FALSE
16	BDNF | rs6265 (V66M)	0	0.0427303004671281	0.0341910021895293	0.00449725560350891	0.00665832946720403	FALSE	FALSE	0.0379661121664725	0.0327244016740977	0.00357323462003944	0.00609352927470647	FALSE	FALSE
17	BLMH | rs1050565	0	0.120850236954855	0.115976634310498	0.0816035949142542	0.0619624780267203	FALSE	FALSE	0.0948031949509868	0.102500571129652	0.0647719479911823	0.0521764203777727	FALSE	FALSE
18	CCR5 | delta-32	0	0.0899650366304628	0.122422350165664	-0.011835536963543	0.0304720406188732	FALSE	FALSE	0.0826629217931532	0.105737620137081	-0.0174421689280814	0.021944435304546	FALSE	FALSE
19	CDK5 | rs2069454 (149800G>C)	0	-0.0279607702375322	0.158393180017036	0.0368140271564139	0.0844162112643851	FALSE	FALSE	-0.0343336772580921	0.124703097390227	0.0199883052899811	0.0542911998755677	FALSE	FALSE
20	CDK5 | rs891507 (g.150716G>A)	0	-0.00415240946781154	0.0828292274142683	0.0144096215623979	0.0195715087733473	FALSE	FALSE	-0.00749787360862955	0.0723185719688558	0.0109081783090602	0.0155203541118033	FALSE	FALSE
21	CHAT | rs1880676 (1882G>A)	0	0.0262577898458582	0.0812405246561125	0.0122233413206286	0.0228678593920003	FALSE	FALSE	0.00620175430693968	0.0717293256467316	0.00457181910009449	0.0162332895979544	FALSE	FALSE
22	CHAT | rs3810950 (A120T)	0	0.153886205477971	0.0990562752694084	0.0438986574213882	0.0337404603044798	FALSE	FALSE	0.13964397653613	0.09011679500382	0.0377182724645228	0.0290358883218112	FALSE	FALSE
23	CST3 | rs1064039	0	0.157857840283245	0.0529251462694167	-0.00733023688182215	0.0124139043809983	TRUE	FALSE	0.144918868746773	0.0477879670564532	-0.0103431922355948	0.0101347335821738	TRUE	FALSE
24	CTSD | rs17571 (A224V)	0	0.119359190653107	0.0846765010532006	0.0711377578707865	0.0528599635552116	FALSE	FALSE	0.114264549635092	0.0750127745089585	0.0515444508709036	0.0449233369230846	FALSE	FALSE
25	CYP19A1 | rs1062033 (5' UTR)	2	0	0	0	0	FALSE	FALSE	0	0	0	0	FALSE	FALSE
26	CYP2D6 | CYP2D6*3 (A)	1	0	0	0	0	FALSE	FALSE	0	0	0	0	FALSE	FALSE
27	CYP2D6 | CYP2D6*4 (B)	0	0.0629239678596283	0.0887847147294954	-0.00147399428908143	0.0274153404593841	FALSE	FALSE	0.0548559084864351	0.085897730499634	-0.00358251783805458	0.0255551037023423	FALSE	FALSE
28	CYP46 | rs4900442 (intron 3)	2	0	0	0	0	FALSE	FALSE	0	0	0	0	FALSE	FALSE
29	CYP46 | rs754203 (2i)	0	0.0255991208827914	0.0552157521313575	0.0332855272163391	0.0239530202692955	FALSE	FALSE	0.0221035979675302	0.048310248441433	0.0240879439537586	0.0196959071271938	FALSE	FALSE
30	DLST | rs1799900 (intron 13)	0	0.0254133532587765	0.0626347911390971	0.001670728323106	0.012970804027155	FALSE	FALSE	0.0289429414824773	0.0549123755728801	-0.00109255447288339	0.0099136527505649	FALSE	FALSE
31	ESR1 | PvuII	0	0.0938624377340461	0.0595507783236462	0.0246865652457525	0.0204971133849375	FALSE	FALSE	0.0889269675032927	0.0565065278231076	0.0215939238250572	0.0188114612151455	FALSE	FALSE
32	ESR1 | XbaI	0	0.106131188415468	0.072119474663471	0.044987486697972	0.0301643613883501	FALSE	FALSE	0.100196618277816	0.0685055166036682	0.0404785526577368	0.0279857564596394	FALSE	FALSE
33	GSTM1 | GSTM1 ins/del	2	0	0	0	0	FALSE	FALSE	0	0	0	0	FALSE	FALSE
34	GSTO1 | rs4925	0	-0.0298058811683534	0.0312503753399659	-0.00298122192356298	0.00273869450482926	FALSE	FALSE	-0.0262644255295019	0.0317276938597112	-0.00294503956992764	0.00261578523284789	FALSE	FALSE
35	GSTT1 | GSTT1 ins/del	0	0.402376696125642	0.218131806202182	0.118202771094108	0.118362899925001	FALSE	FALSE	0.359157944493547	0.206847563674301	0.105573307864731	0.107585677282942	FALSE	FALSE
36	HFE | rs1799945 (H63D)	0	-0.101103243455436	0.0971022317941648	0.0377463183549392	0.0367766865338963	FALSE	FALSE	-0.099542966268265	0.091861235709763	0.0334512409676647	0.0335849757498119	FALSE	FALSE
37	HFE | rs1800562 (C282Y)	0	0.0420167438619478	0.0952986022412876	0.00229614886545365	0.0337421961594142	FALSE	FALSE	0.0451148332769753	0.091418695310159	-7.26693841842074e-05	0.0310110038985551	FALSE	FALSE
38	HHEX | rs1544210 (HHEX_23)	2	0	0	0	0	FALSE	FALSE	0	0	0	0	FALSE	FALSE
39	HTR2A | rs6313 (T102C)	0	-0.0550150468459949	0.0263329554447974	-0.00459619993954143	0.00144101344870026	TRUE	TRUE	-0.0543383535491531	0.0262362081523308	-0.00461197820119905	0.00139444105710117	TRUE	TRUE
40	HTR6 | C267T	0	-0.133104865707824	0.151689084930104	0.0458103546828002	0.0727635848325864	FALSE	FALSE	-0.12064932717457	0.134354224937199	0.0324247469039464	0.0600974515601718	FALSE	FALSE
41	IDE | rs1832196 (IDE_14)	2	0	0	0	0	FALSE	FALSE	0	0	0	0	FALSE	FALSE
42	IDE | rs1832197 (IDE_16)	0	0.00181389931412515	0.0526109816669343	0.00465449019562467	0.00869674160980946	FALSE	FALSE	0.00084449368643189	0.0477678645446434	0.00336791016266663	0.00729900563126579	FALSE	FALSE
43	IDE | rs1887922	0	0.159155961871696	0.0883288638153364	0.0106561041893234	0.0408841751367536	FALSE	FALSE	0.134873711546282	0.0708776663373688	-0.000210529675953647	0.0318991653573316	FALSE	FALSE
44	IDE | rs1999764 (IDE_18)	0	0.0205166677697949	0.065335236724996	-0.0169566091903222	0.0114467479172917	FALSE	FALSE	0.0256611728296152	0.062497292234773	-0.017623078539006	0.0103283190503922	FALSE	FALSE
45	IDE | rs2251101 (IDE_7)	0	-0.0214032912499662	0.0435982447121362	0.00617306466448554	0.0094675921352928	FALSE	FALSE	-0.022913347590671	0.0391260255188745	0.00389389532804028	0.00757507552640702	FALSE	FALSE
46	IDE | rs3758505 (IDE_1)	0	0.0473435135349733	0.0659647141834474	-0.004040261326329	0.0145977067856565	FALSE	FALSE	0.0419729206502434	0.0629940795248836	-0.00559401699128442	0.0130198521753299	FALSE	FALSE
47	IDE | rs4646953	0	0.0223774243887595	0.116970288672984	0.0361132693536977	0.0463148124394432	FALSE	FALSE	0.0108626710436094	0.100095303222317	0.0255360789955513	0.0336241127147547	FALSE	FALSE
48	IDE | rs4646954	0	0.0656792709241503	0.0815333685122614	-1.05735415972308e-05	0.0208587402335609	FALSE	FALSE	0.057633024761118	0.0760386110660683	-0.00257541410020835	0.0175501393154302	FALSE	FALSE
49	IDE | rs4646958 (IDE8)	2	0	0	0	0	FALSE	FALSE	0	0	0	0	FALSE	FALSE
50	IDE | rs551266	0	-0.00546992486090012	0.0671880283086844	0.00212105856200949	0.0111705240616481	FALSE	FALSE	-0.0132263550523386	0.0613154781341564	0.000317939755205095	0.0090923052093924	FALSE	FALSE
51	IL10 | rs1800871 (-819)	0	0.154259084721122	0.185745473968328	0.201087343015797	0.129595301538706	FALSE	FALSE	0.140032940236582	0.163734627282659	0.172373378074452	0.109608713359237	FALSE	FALSE
52	IL10 | rs1800872 (-592)	0	0.0212154700615969	0.13842928387157	0.11599671584554	0.0821642569153393	FALSE	FALSE	0.0223201148997055	0.117179344947168	0.0910004100718932	0.0666512829703813	FALSE	FALSE
53	IL10 | rs1800896 (-1082)	0	-0.100900556570858	0.101684492069241	0.0566925789913056	0.0453752715560926	FALSE	FALSE	-0.0865156100498736	0.0869375381696114	0.0422326921225489	0.0360317191141106	FALSE	FALSE
54	IL1A | rs1800587 (-889)	0	0.072958561150145	0.0435016890673903	0.0120089248656057	0.0124199594846722	FALSE	FALSE	0.0680436092293312	0.0362807823657253	0.00567996227255168	0.00916812709589812	FALSE	FALSE
55	IL1B | rs1143634 (+3953)	2	0	0	0	0	FALSE	FALSE	0	0	0	0	FALSE	FALSE
56	IL1B | rs3087258 (-511)	0	-0.0773430738202024	0.0372582614334023	-0.00241528407967095	0.0056664300585822	TRUE	FALSE	-0.0701883466899673	0.0337450522002666	-0.00387457271792701	0.00472937360542576	TRUE	FALSE
57	IL6 | rs1800795	0	-0.0989754469444148	0.0857180076532206	0.0827966135371058	0.0425462918956914	FALSE	FALSE	-0.0918081596726508	0.0790089750504172	0.0734395267301317	0.0381299934058945	FALSE	FALSE
58	LDLR | rs11669576 (exon 8)	0	0.0261531362331311	0.192533576435901	0.055815528692993	0.143870144915638	FALSE	FALSE	0.022761911444005	0.169292389943939	0.034834165728228	0.115744906584292	FALSE	FALSE
59	LDLR | rs5925 (exon 13)	2	0	0	0	0	FALSE	FALSE	0	0	0	0	FALSE	FALSE
60	LPL | rs328 (S447Ter)	0	-0.145975148448993	0.121355175712283	-0.00269858060277819	0.0235326882888296	FALSE	FALSE	-0.11663233813445	0.0999130517191914	-0.00781527645275737	0.0160538907336315	FALSE	FALSE
61	LRP1 | rs1799986 (exon 3)	0	-0.0492504327014094	0.0568456470591769	0.0395465303439808	0.0251067349175398	FALSE	FALSE	-0.0494320099420877	0.0530334629989447	0.0337380084788412	0.0225655052795128	FALSE	FALSE
62	MAPT | H1/H2	0	-0.065764247769725	0.0431991414306305	0.000977355666504235	0.0079985425815947	FALSE	FALSE	-0.0614870912019828	0.0389515682806292	-0.00104559796770005	0.00647514059251284	FALSE	FALSE
63	MAPT | rs1467967 (promoter)	0	-0.127372630187145	0.0346096659278699	-0.00966346228495194	0.00266981732712949	TRUE	TRUE	-0.120435055071613	0.0303223132556823	-0.0100690932487227	0.00213549398475049	TRUE	TRUE
64	MAPT | rs242557 (promoter)	0	0.152257402603236	0.0892936969131759	0.0185019918945911	0.0241613156453308	FALSE	FALSE	0.128462453602651	0.0749976430237757	0.012220261223203	0.0182089888434071	FALSE	FALSE
65	MAPT | rs2471738 (intron 9)	0	0.215916624365666	0.100449895333322	0.0283772179483253	0.0322779064866196	TRUE	FALSE	0.183327764942859	0.0876354294664294	0.0201265486230227	0.0260698525476838	TRUE	FALSE
66	MAPT | rs3785883 (intron 3)	0	-0.0501221274217423	0.139065587588498	0.0615005587985128	0.0680366255897712	FALSE	FALSE	-0.0493789184831466	0.108521529563404	0.0382419494952511	0.0480583710682737	FALSE	FALSE
67	MAPT | rs7521 (3' URT)	0	0.0625673214140202	0.0617907908915721	-0.0036049983571003	0.00983192901047999	FALSE	FALSE	0.0734365227435336	0.0550298428117194	-0.00648973176998407	0.00687428367842628	FALSE	FALSE
68	MCP1 | -2518	0	0.127750490789378	0.134790412484231	0.0651604431285991	0.0577557236467535	FALSE	FALSE	0.10087506917803	0.120024578726281	0.0544342900129926	0.0486655922241822	FALSE	FALSE
69	MME | rs1025192	0	-0.0326497839436032	0.0382397840134948	-0.00226336086405321	0.00343370229240992	FALSE	FALSE	-0.031447000199739	0.0364633002052558	-0.00247609848078416	0.00305577537952569	FALSE	FALSE
70	MME | rs5853711 (-1748 (GT)p)	0	0.0780071662001146	0.408040855574153	0.079537214776221	0.350914907097266	FALSE	FALSE	-0.0311144432087685	0.268256569867028	-0.00946829889021726	0.19382388693658	FALSE	FALSE
71	MME | rs701109 (3'UTR159)	2	0	0	0	0	FALSE	FALSE	0	0	0	0	FALSE	FALSE
72	MMP3 | rs3025058 (5A/6A)	2	0	0	0	0	FALSE	FALSE	0	0	0	0	FALSE	FALSE
73	MPO | rs2333227	0	0.00583539937055415	0.113436223853888	0.072670086597377	0.0521718152177429	FALSE	FALSE	-0.000423640032613054	0.103161099245309	0.062771282609311	0.0453558565572888	FALSE	FALSE
74	MTHFR | rs1801131 (A1298C)	0	-0.105358093624072	0.0824541573192588	-0.00350727293665352	0.0184024036303536	FALSE	FALSE	-0.107837376347283	0.0685086627210841	-0.00753088901537129	0.0124674851559761	FALSE	FALSE
75	MTHFR | rs1801133 (C677T)	2	0	0	0	0	FALSE	FALSE	0	0	0	0	FALSE	FALSE
76	MTR | rs1805087 (D919G)	2	0	0	0	0	FALSE	FALSE	0	0	0	0	FALSE	FALSE
77	NCSTN | rs12239747 (L212L)	2	0	0	0	0	FALSE	FALSE	0	0	0	0	FALSE	FALSE
78	NCSTN | rs2274185 (+18 intron 6)	0	-0.0795563765561012	0.151477838509259	0.0194579884789999	0.0512022416411483	FALSE	FALSE	-0.0651568041988412	0.131162647295842	0.0102205023999551	0.0380267060570644	FALSE	FALSE
79	NCSTN | rs7528638 (-5 intron 10)	2	0	0	0	0	FALSE	FALSE	0	0	0	0	FALSE	FALSE
80	NOS3 | rs1799983 (E298D)	0	-0.0912905927721652	0.0615994371342751	0.0268092477289891	0.0211043409424736	FALSE	FALSE	-0.0876268483728853	0.0557239874462432	0.0212510014198605	0.0179211934856636	FALSE	FALSE
81	NQO1 | rs1800566 (Ser187Pro)	0	0.0512472960360283	0.0579454524240438	0.000290339767622221	0.0088255194100767	FALSE	FALSE	0.0514221866907404	0.0488611301041419	-0.00154111766944996	0.00677276477077345	FALSE	FALSE
82	OLR1 | rs1050283 (+1073 C/T)	0	-0.140746934411566	0.0831818363425395	0.017306867536829	0.0192497004390406	FALSE	FALSE	-0.12223267259808	0.0803350705455857	0.0159564514252903	0.0175736012401451	FALSE	FALSE
83	PLAU | rs2227564	0	0.0630295115221128	0.0605058941348516	0.0397333139960046	0.0279446194968107	FALSE	FALSE	0.0501318511486767	0.0540568492821509	0.0308180152562932	0.0227639924374092	FALSE	FALSE
84	PLAU | rs4065	0	0.0111751633037684	0.0703221996037784	0.0229717303985765	0.0197359684825694	FALSE	FALSE	0.0178195153322337	0.0611943069095966	0.0175675141674428	0.0158284892860032	FALSE	FALSE
85	PON1 | rs662 (R192Q)	0	-0.0682379856945483	0.064264543996071	0.00795983519158951	0.012481177912452	FALSE	FALSE	-0.0639447060097643	0.06184320712937	0.007154836513489	0.0115928692173342	FALSE	FALSE
86	PON2 | rs7493 (C311S)	0	0.059180830045139	0.106104281351996	0.0198025871383103	0.0312212164943995	FALSE	FALSE	0.0490481963877769	0.0969329212408982	0.0162848571650574	0.0266548435806627	FALSE	FALSE
87	PRNP | rs1799990 (M129V)	0	-0.100293739365602	0.0453600981861536	-0.000506850690724234	0.00671694803207442	TRUE	FALSE	-0.0959890683128619	0.0440134852942083	-0.000864216345476829	0.00598207822371366	TRUE	FALSE
88	PSEN1 | -48C/T (rs1800839)	0	-0.156970017647335	0.109031432671922	0.0201568187038157	0.0402619435264663	FALSE	FALSE	-0.148793192342102	0.0962413897500649	0.0116973176951054	0.0323999544218697	FALSE	FALSE
89	PSEN1 | rs165932 (intron 8)	0	-0.0747236702344234	0.0413764259515306	0.0325962921109453	0.0131029491872016	FALSE	TRUE	-0.0725042871204994	0.0370885257519981	0.026667275388603	0.0109386245121743	FALSE	TRUE
90	PSEN1 | rs362373	0	0.48204829284877	0.339004199491318	0.413188195001214	0.357752943981048	FALSE	FALSE	0.424718512829562	0.306468456646663	0.355863966515497	0.307549394750538	FALSE	FALSE
91	PSEN2 | 5'Ins/Del	0	0.0159852714457312	0.0744880071873825	-0.00431995530028168	0.0160503246378891	FALSE	FALSE	0.0155479149418867	0.0686763995401753	-0.00622877725983716	0.013653458059157	FALSE	FALSE
92	PSEN2 | rs8383 (C-5134-T)	0	-0.0635414169947882	0.124633914271571	0.0299852388598379	0.0451533044475732	FALSE	FALSE	-0.0513290635719226	0.099212510345887	0.0169344855269907	0.0317507269205657	FALSE	FALSE
93	SERPINA3 | A10	2	0	0	0	0	FALSE	FALSE	0	0	0	0	FALSE	FALSE
94	SERPINA3 | rs17826465 (Lys76Lys)	0	0.0610332195975278	0.0503493306878756	-0.00716030901964463	0.00735911861135792	FALSE	FALSE	0.0571401797284132	0.0469114960719916	-0.00781164303722094	0.00632550649324956	FALSE	FALSE
95	SERPINA3 | rs4934 (Ala-17Thr)	0	-0.0522721561341211	0.0470184303544638	0.0382977603043326	0.0176474407926777	FALSE	TRUE	-0.0541879837653578	0.0429204928906005	0.031997047317288	0.0156154298944192	FALSE	TRUE
96	SLC6A4 | HTTLPR	0	0.0325115748585112	0.106533085402125	0.0619060647839736	0.047817794707783	FALSE	FALSE	0.028941297194373	0.0981358718868841	0.0539999217476075	0.0432851453772572	FALSE	FALSE
97	SOAT1 | rs1044925	0	0.152268190181325	0.0932787068327273	0.016569362783975	0.0212765906062106	FALSE	FALSE	0.127389740683	0.0814159992301686	0.011890408306198	0.0169658896668131	FALSE	FALSE
98	SORL1 | rs1010159	0	0.0568795013460673	0.0374184928012361	0.00465444506992666	0.0059435673048612	FALSE	FALSE	0.0410735944440777	0.0286649947827172	0.00140843204095214	0.00376831544252996	FALSE	FALSE
99	SORL1 | rs12364988	0	-0.0937242927906667	0.0723182443593221	0.0128397758829309	0.0172847625308415	FALSE	FALSE	-0.0393187154040667	0.0508990017553835	0.000895168116500762	0.00791810293136276	FALSE	FALSE
100	SORL1 | rs1614735	0	0.0185298566524027	0.0509847322061673	0.00111742720413616	0.00662635284899782	FALSE	FALSE	0.0113374383374061	0.0383068838359637	-0.000982262261138174	0.00368008241940747	FALSE	FALSE
101	SORL1 | rs1699102	2	0	0	0	0	FALSE	FALSE	0	0	0	0	FALSE	FALSE
102	SORL1 | rs2070045	2	0	0	0	0	FALSE	FALSE	0	0	0	0	FALSE	FALSE
103	SORL1 | rs2276346	0	0.0716116696855962	0.0931603255443252	0.0140182054730429	0.0205308066758647	FALSE	FALSE	0.0083475853382469	0.0645485167437277	0.000665170980112729	0.00870063087343357	FALSE	FALSE
104	SORL1 | rs2282649	0	0.0948123117543945	0.0376460844125757	0.00433173859812513	0.00677105587514844	TRUE	FALSE	0.0675374909727008	0.029184525619454	0.000530657227268037	0.00417523664540309	TRUE	FALSE
105	SORL1 | rs3824968	0	0.135152488180282	0.0472717300529514	0.00772358043272473	0.0139830736423167	TRUE	FALSE	0.0998629174599328	0.0361827888533825	0.00102320007005915	0.00738942999954308	TRUE	FALSE
106	SORL1 | rs4935774	0	-0.0436316228743117	0.0587220704634288	0.000479431752272703	0.0123495983396406	FALSE	FALSE	-0.0262830852762652	0.0359637691584178	-0.00398128687433556	0.00429304344109899	FALSE	FALSE
107	SORL1 | rs556349	2	0	0	0	0	FALSE	FALSE	0	0	0	0	FALSE	FALSE
108	SORL1 | rs560573	0	-0.00663450603116983	0.0274558830401819	-0.00461868376424807	0.00185053401939267	FALSE	TRUE	-0.00586871991163194	0.025300515923989	-0.00472312928676203	0.00154393484972427	FALSE	TRUE
109	SORL1 | rs641120	0	-0.0926012092577625	0.0528161443962935	0.00363409700075593	0.0127563127046779	FALSE	FALSE	-0.0612383403345664	0.0362878277534304	-0.00369026007925482	0.00587854788625232	FALSE	FALSE
110	SORL1 | rs668387	0	-0.0783389579168753	0.0422712477128524	0.00754458473167008	0.0102198835504438	FALSE	FALSE	-0.0438715250078821	0.0264290622957858	-0.000255461588639625	0.00376249169520093	FALSE	FALSE
111	SORL1 | rs689021	0	-0.0924078907344513	0.045651391860307	0.00572120810900252	0.0115114365645083	TRUE	FALSE	-0.0564953140002087	0.0286818374458854	-0.00184151648983332	0.00388213971750313	FALSE	FALSE
112	STH | Q7R	0	0.0185092810021533	0.0566143230665954	0.010246920700485	0.01844433832478	FALSE	FALSE	0.0203818175335355	0.0461688986782232	0.00330242861971074	0.0112159986981958	FALSE	FALSE
113	TF | rs1049296 (P570S)	0	0.146139174644213	0.0577683466013704	0.00445718920407338	0.0115137300196316	TRUE	FALSE	0.140310688108102	0.0566790510966511	0.00364083687437134	0.0108558890769372	TRUE	FALSE
114	TFCP2 | 3' UTR	0	-0.256261298884358	0.169144087632713	0.1231556608897	0.137888223769483	FALSE	FALSE	-0.226524950712421	0.14320582393675	0.089478103585425	0.101735256532866	FALSE	FALSE
115	TGFB1 | rs1800468 (TGFB1 G-800A)	2	0	0	0	0	FALSE	FALSE	0	0	0	0	FALSE	FALSE
116	TGFB1 | rs1800469 (-509)	0	-0.0407228810051658	0.0307425814545962	-0.00360105265051062	0.00202263883548925	FALSE	FALSE	-0.0377389700008353	0.0311387773971021	-0.00357215843487837	0.00198126835019824	FALSE	FALSE
117	TGFB1 | rs9282871 (Leu10Pro)	0	-0.0281191810681053	0.130637032447807	0.0437059857497809	0.0499839756018951	FALSE	FALSE	-0.0245353859854067	0.103109584996381	0.0294850494973149	0.0351868190644355	FALSE	FALSE
118	TNF | rs1799724 (-850)	0	0.128415466579597	0.0974915440734078	0.0127783358373067	0.0248873131770723	FALSE	FALSE	0.106929474419442	0.0903772042167722	0.010116682827012	0.02152927449768	FALSE	FALSE
119	TNF | rs1800629 (-308)	0	0.0085252836265232	0.104330003741344	0.034416964106212	0.0377641661276715	FALSE	FALSE	0.00281884487212067	0.0970738393657688	0.0298347240155898	0.0335882493415285	FALSE	FALSE
120	TNFRSF6 | rs1800682 (-670)	0	0.00986114132139743	0.062025725033461	0.00825313291351948	0.0154895971351654	FALSE	FALSE	0.00552790393081416	0.0541294491357388	0.00439709140992517	0.0125974750991502	FALSE	FALSE
121	UBQLN1 | rs12344615 (UBQ_8i)	0	0.0554710502105914	0.0381076665242001	0.000695296967382682	0.00722656140011762	FALSE	FALSE	0.0488746076949083	0.0299118147067406	-0.00225455461415165	0.00416147591178415	FALSE	FALSE
122	VEGF | rs699947 (C-2578A)	0	0.122868209081434	0.079262758429127	0.0132618956403066	0.0167179720831625	FALSE	FALSE	0.097051232523926	0.0667961750996402	0.00879272349297741	0.0127758840708636	FALSE	FALSE
123	VLDLR | CGG-repeat (5' UTR)	0	-0.0249649655298138	0.0632738960195053	0.0180317355946735	0.0196265340184657	FALSE	FALSE	-0.0113420195477546	0.057055779192234	0.0127987307069994	0.0164751855131296	FALSE	FALSE
124	VR22 | rs7070570 (4360)	2	0	0	0	0	FALSE	FALSE	0	0	0	0	FALSE	FALSE
